# Supplementary material for: SARS-CoV-2 Serological Investigation of White-Tailed Deer in Northeastern Ohio
Source: Viruses. 2023 Jul 22;15(7):1603. doi: 10.3390/v15071603 (PMC10385782; doi:10.3390/v15071603)
Supplement: Supplementary file 1 [file viruses-15-01603-s001.zip]

Archive with 1 entries (1 files):
- viruses-2497052-supplementary.pdf
